# Supplementary material for: Effects of Palmitoylethanolamide (PEA) on Nociceptive, Musculoskeletal and Neuropathic Pain: Systematic Review and Meta-Analysis of Clinical Evidence
Source: Pharmaceutics. 2022 Aug 11;14(8):1672. doi: 10.3390/pharmaceutics14081672 (PMC9414729; doi:10.3390/pharmaceutics14081672)
Supplement: Supplementary file 1 [file pharmaceutics-14-01672-s001.zip]

Archive with 1 entries (1 files):
- pharmaceutics-1790993-supplementary.pdf
